# Supplementary material for: Histological evaluation of cellular response to a multifilament electrospun suture for tendon repair
Source: PLoS One. 2020 Jun 26;15(6):e0234982. doi: 10.1371/journal.pone.0234982 (PMC7319602; doi:10.1371/journal.pone.0234982)
Supplement: S1 Data — (XLSX) [file pone.0234982.s001.xlsx]

## Sheet: Sheet1
		Fibroblast Cell Count				Vascularity Grading					The operated lateral branch of the harvested DDFT was transected at the tendon bifurcation and fixed in 10 % formalin for 7 days. Tendon samples were then processed using a Leica ASP300S tissue processor and embedded in paraffin wax. Using a rotary RM-2135 microtome (Leica Microsystems Ltd, Milton Keynes, UK), 5-7 μm sections were cut and placed onto Surgipath X-tra Adhesive glass slides (Leica M…
	Sheep ref:	Electrospun Zone	Monofilament Zone	Normal Tendon Zone		Electrospun Zone	Monofilament Zone	Normal Tendon Zone			Taking 6 random images per field, per sample, we used histomorphometric features to quantify immune cell (IC) count, fibroblast cell (FC) count, and foreign body giant cell (FBGC) count. Vascularity was evaluated semi-objectively using the following grading system:
	6459	106	8	12		3	0	0			0 = no signs of vascularity;
	6462	123	5	9		3	0	0			1 = occasional red blood cells (RBCs) seen, or one small vessel;
	6463	65	34	14		2	1	0			2 = several groups of RBCs, or more than one small blood vessel;
	6464	94	29	25		1	1	0			3 = extensive blood vessels, one or more very large vessel(s), or many RBCs seen in the field of view.
	6465	75	25	10		1	1	0
	6466	112	65	16		3	0	0
	6494	139	45	8		3	1	0
	6497	99	71	22		2	1	0
				Pre-surgery							3 months post surgery
	Sheep Ref.	Age (years)	Weight (kg)	WBC (10e9/L) [Range 4-12]	Neut (10e9/L) [Range 0.7-6]	Lymph (10e9/L) [Range 2-9]	RBC (10e12/L) [Range 8-16]	Serum Amyloid A (mg/L)	Fibrinogen (g/L)		WBC (10e9/L) [Range 4-12]	Neut (10e9/L) [Range 0.7-6]	Lymph (10e9/L) [Range 2-9]	RBC (10e12/L) [Range 8-16]	Serum Amyloid A (mg/L)	Fibrinogen (g/L)		Haematology and serum inflammatory markers
	6459	2	78	N/A	N/A	N/A	N/A	0.7	N/A		5.9	2.24	3.13	12.64	0	2.3		Blood samples for haematology testing were taken to rule out a systemic, infective or inflammatory response. Samples were collected from all sheep pre-surgery and 3 months post-surgery. Full blood count and serum inflammatory markers (serum amyloid A and fibrinogen) were performed by the clinical pathology laboratory at the Royal Veterinary College (RVC).
	6462	3	90	5.16	1.96	2.84	10.78	0	3.2		6.16	1.54	3.76	9.53	1.7	3.2
	6463	3	80	6.21	1.99	3.79	12.58	0.9	3.4		5.99	2.16	3.47	11.25	0.6	3.4
	6464	3	90	6.2	2.11	3.6	12.19	0	3.2		6.59	1.98	3.36	11.13	0.8	4.1
	6465	3	72	6.04	1.57	3.81	9.7	0.5	2.6		6.12	1.65	3.92	8.94	0	2.5
	6466	6	71	7.13	1.5	5.35	10.88	0	3.3		7.86	1.97	5.34	9.67	0	5.1
	6496	6	71	4.76	1.67	2.76	11.81	0	3.6		8.5	3.57	4.17	10.3	1.3	7
	6497	6	56	5.97	2.45	2.21	11.87	0	3.6		7.42	3.12	3.12	8.96	2.2	2.7
	SEM fibre diameter data
	Sample no.	Image no.	Fibre diameter (nm)		Scanning electron microscopy (SEM)
	1	1	1066.34		Samples were analysed, after gold coating using a SC7620 Mini Sputter Coater System (Quorum Technologies Ltd, East Sussex, UK), by scanning electron microscopy (SEM) using a Zeiss Evo LS15 Variable Pressure Scanning Electron Microscope (Carl Zeiss Microscopy GmbH, Oberkochen, Germany). Images were taken in triplicates at 5000X magnification to allow a minimum of 30 fibres to be measured for their…
	1	2	1153.42
	1	3	1322.63
	1	4	617.541
	1	5	661.314
	1	6	769.515
	1	7	2575.73
	1	8	356.128
	1	9	539.691
	1	10	767.808
	1	11	502.773
	1	12	924.421
	1	13	928.669
	1	14	1107.38
	1	15	1184.47
	1	16	1744.92
	1	17	1863.45
	1	18	667.239
	1	19	1360.44
	1	20	638.434
	1	21	862.248
	2	1	756.174
	2	2	1121.12
	2	3	882.843
	2	4	1088.63
	2	5	1033.19
	2	6	871.005
	2	7	1176.47
	2	8	2235.29
	2	9	884.801
	2	10	2278.61
	2	11	1412.07
	2	12	897.902
	2	13	2964.9
	2	14	653.047
	2	15	1284.05
	2	16	1065.34
	2	17	1157.53
	2	18	1164.98
	2	19	648.246
	2	20	642.363
	2	21	2644.12
	2	22	765.271
	2	23	911.765
	2	24	1311.71
	3	1	583.733
	3	2	673.483
	3	3	2820.28
	3	4	2122.05
	3	5	620
	3	6	1174.83
	3	7	1227.02
	3	8	1877.96
	3	9	2458.32
	3	10	858.087
	3	11	578.897
	3	12	1748.8
	3	13	578.554
	3	14	770.085
	3	15	778.311
	3	16	523.667
	3	17	1088.52
	3	18	1432.53
	3	19	1003.27
	3	20	1145.4
	3	21	1227.3
		Median	1049.26
		IQR 1st	758.448
		IQR 4th	1304.8
